# Supplementary material for: Orbiting, colliding, and merging liquid lenses on a soap film: Toward gravitational analogs
Source: PNAS Nexus. 2026 Mar 24;5(4):pgag079. doi: 10.1093/pnasnexus/pgag079 (PMC13108600; doi:10.1093/pnasnexus/pgag079)
Supplement: pgag079_Supplementary_Data [file pgag079_supplementary_data.zip]

Archive with 8 entries (8 files):
- PNASNEXUS-PNASNEXUS-2025-01772-T-s01.mp4
- PNASNEXUS-PNASNEXUS-2025-01772-T-s02.mp4
- PNASNEXUS-PNASNEXUS-2025-01772-T-s03.mp4
- PNASNEXUS-PNASNEXUS-2025-01772-T-s04.mp4
- PNASNEXUS-PNASNEXUS-2025-01772-T-s05.mp4
- PNASNEXUS-PNASNEXUS-2025-01772-T-s06.mp4
- PNASNEXUS-PNASNEXUS-2025-01772-T-s07.mp4
- PNASNEXUS-PNASNEXUS-2025-01772-T-s08.pdf
